# Supplementary material for: The Impact of Parental Presence on Invasive Procedures in the Pediatric Emergency Department: A Prospective Study
Source: J Clin Med. 2023 Aug 25;12(17):5527. doi: 10.3390/jcm12175527 (PMC10487884; doi:10.3390/jcm12175527)
Supplement: Supplementary file 1 [file jcm-12-05527-s001.zip]

Archive with 1 entries (1 files):
- jcm-2535532-supplementary.pdf
